# Supplementary material for: Efficient Removal of Nickel from Wastewater Using Copper Sulfate–Ammonia Complex Modified Activated Carbon: Adsorption Performance and Mechanism
Source: Molecules. 2024 May 20;29(10):2405. doi: 10.3390/molecules29102405 (PMC11124251; doi:10.3390/molecules29102405)
Supplement: Supplementary file 1 [file molecules-29-02405-s001.zip]

Archive with 1 entries (1 files):
- molecules-2985149-supplementary.docx
